# Supplementary material for: Gender-Dependent Phenotype in Polycystic Kidney Disease Is Determined by Differential Intracellular Ca2+ Signals
Source: Int J Mol Sci. 2021 Jun 2;22(11):6019. doi: 10.3390/ijms22116019 (PMC8199720; doi:10.3390/ijms22116019)
Supplement: Supplementary file 1 [file ijms-22-06019-s001.zip]

Archive with 1 entries (1 files):
- ijms-1233102-supplementary.pdf
